# Supplementary material for: Fabrication of a spherical inclusion phantom for validation of magnetic resonance-based magnetic susceptibility imaging
Source: PLoS One. 2019 Aug 5;14(8):e0220639. doi: 10.1371/journal.pone.0220639 (PMC6681938; doi:10.1371/journal.pone.0220639)
Supplement: S1 File — (ZIP) [file pone.0220639.s003.zip]

Archive with 85 entries (57 files):
- DICOM files for QSM, 2019-01-24 scans (32 files)/
- DICOM files for QSM, 2019-01-24 scans (32 files)/echo1, slice72/
- DICOM files for QSM, 2019-01-24 scans (32 files)/echo1, slice72/2019-01-24.MR.LEESK_QSM_V2.0011.0072.2019.01.24.20.11.12.870354.1160904846.IMA
- DICOM files for QSM, 2019-01-24 scans (32 files)/echo1, slice72/2019-01-24.MR.LEESK_QSM_V2.0011.0072.2019.01.24.20.11.12.870354.1160904864.IMA
- DICOM files for QSM, 2019-01-24 scans (32 files)/echo1, slice72/2019-01-24.MR.LEESK_QSM_V2.0011.0072.2019.01.24.20.11.12.870354.1160904882.IMA
- DICOM files for QSM, 2019-01-24 scans (32 files)/echo1, slice72/2019-01-24.MR.LEESK_QSM_V2.0011.0072.2019.01.24.20.11.12.870354.1160904900.IMA
- DICOM files for QSM, 2019-01-24 scans (32 files)/echo1, slice72/2019-01-24.MR.LEESK_QSM_V2.0011.0072.2019.01.24.20.11.12.870354.1160904918.IMA
- DICOM files for QSM, 2019-01-24 scans (32 files)/echo1, slice72/2019-01-24.MR.LEESK_QSM_V2.0011.0072.2019.01.24.20.11.12.870354.1160904936.IMA
- DICOM files for QSM, 2019-01-24 scans (32 files)/echo1, slice72/2019-01-24.MR.LEESK_QSM_V2.0011.0072.2019.01.24.20.11.12.870354.1160904954.IMA
- DICOM files for QSM, 2019-01-24 scans (32 files)/echo1, slice72/2019-01-24.MR.LEESK_QSM_V2.0011.0072.2019.01.24.20.11.12.870354.1160904972.IMA
- DICOM files for QSM, 2019-01-24 scans (32 files)/echo1, slice72/2019-01-24.MR.LEESK_QSM_V2.0011.0072.2019.01.24.20.11.12.870354.1160904990.IMA
- DICOM files for QSM, 2019-01-24 scans (32 files)/echo1, slice72/2019-01-24.MR.LEESK_QSM_V2.0011.0072.2019.01.24.20.11.12.870354.1160905008.IMA
- DICOM files for QSM, 2019-01-24 scans (32 files)/echo1, slice72/2019-01-24.MR.LEESK_QSM_V2.0011.0072.2019.01.24.20.11.12.870354.1160905026.IMA
- DICOM files for QSM, 2019-01-24 scans (32 files)/echo1, slice72/2019-01-24.MR.LEESK_QSM_V2.0011.0072.2019.01.24.20.11.12.870354.1160905044.IMA
- DICOM files for QSM, 2019-01-24 scans (32 files)/echo1, slice72/2019-01-24.MR.LEESK_QSM_V2.0011.0072.2019.01.24.20.11.12.870354.1160905062.IMA
- DICOM files for QSM, 2019-01-24 scans (32 files)/echo1, slice72/2019-01-24.MR.LEESK_QSM_V2.0011.0072.2019.01.24.20.11.12.870354.1160905080.IMA
- DICOM files for QSM, 2019-01-24 scans (32 files)/echo1, slice72/2019-01-24.MR.LEESK_QSM_V2.0011.0072.2019.01.24.20.11.12.870354.1160905098.IMA
- DICOM files for QSM, 2019-01-24 scans (32 files)/echo1, slice72/2019-01-24.MR.LEESK_QSM_V2.0011.0072.2019.01.24.20.11.12.870354.1160905116.IMA
- DICOM files for QSM, 2019-01-24 scans (32 files)/echo4, slice72/
- DICOM files for QSM, 2019-01-24 scans (32 files)/echo4, slice72/2019-01-24.MR.LEESK_QSM_V2.0011.0504.2019.01.24.20.11.12.870354.1160905710.IMA
- DICOM files for QSM, 2019-01-24 scans (32 files)/echo4, slice72/2019-01-24.MR.LEESK_QSM_V2.0011.0504.2019.01.24.20.11.12.870354.1160905728.IMA
- DICOM files for QSM, 2019-01-24 scans (32 files)/echo4, slice72/2019-01-24.MR.LEESK_QSM_V2.0011.0504.2019.01.24.20.11.12.870354.1160905746.IMA
- DICOM files for QSM, 2019-01-24 scans (32 files)/echo4, slice72/2019-01-24.MR.LEESK_QSM_V2.0011.0504.2019.01.24.20.11.12.870354.1160905764.IMA
- DICOM files for QSM, 2019-01-24 scans (32 files)/echo4, slice72/2019-01-24.MR.LEESK_QSM_V2.0011.0504.2019.01.24.20.11.12.870354.1160905782.IMA
- DICOM files for QSM, 2019-01-24 scans (32 files)/echo4, slice72/2019-01-24.MR.LEESK_QSM_V2.0011.0504.2019.01.24.20.11.12.870354.1160905800.IMA
- DICOM files for QSM, 2019-01-24 scans (32 files)/echo4, slice72/2019-01-24.MR.LEESK_QSM_V2.0011.0504.2019.01.24.20.11.12.870354.1160905818.IMA
- DICOM files for QSM, 2019-01-24 scans (32 files)/echo4, slice72/2019-01-24.MR.LEESK_QSM_V2.0011.0504.2019.01.24.20.11.12.870354.1160905836.IMA
- DICOM files for QSM, 2019-01-24 scans (32 files)/echo4, slice72/2019-01-24.MR.LEESK_QSM_V2.0011.0504.2019.01.24.20.11.12.870354.1160905854.IMA
- DICOM files for QSM, 2019-01-24 scans (32 files)/echo4, slice72/2019-01-24.MR.LEESK_QSM_V2.0011.0504.2019.01.24.20.11.12.870354.1160905872.IMA
- DICOM files for QSM, 2019-01-24 scans (32 files)/echo4, slice72/2019-01-24.MR.LEESK_QSM_V2.0011.0504.2019.01.24.20.11.12.870354.1160905890.IMA
- DICOM files for QSM, 2019-01-24 scans (32 files)/echo4, slice72/2019-01-24.MR.LEESK_QSM_V2.0011.0504.2019.01.24.20.11.12.870354.1160905908.IMA
- DICOM files for QSM, 2019-01-24 scans (32 files)/echo4, slice72/2019-01-24.MR.LEESK_QSM_V2.0011.0504.2019.01.24.20.11.12.870354.1160905926.IMA
- DICOM files for QSM, 2019-01-24 scans (32 files)/echo4, slice72/2019-01-24.MR.LEESK_QSM_V2.0011.0504.2019.01.24.20.11.12.870354.1160905944.IMA
- DICOM files for QSM, 2019-01-24 scans (32 files)/echo4, slice72/2019-01-24.MR.LEESK_QSM_V2.0011.0504.2019.01.24.20.11.12.870354.1160905962.IMA
- DICOM files for QSM, 2019-01-24 scans (32 files)/echo4, slice72/2019-01-24.MR.LEESK_QSM_V2.0011.0504.2019.01.24.20.11.12.870354.1160905980.IMA
- DICOM files for T1,T2,T2star, 2019-02-13 (24 folders each 1file)/
- DICOM files for T1,T2,T2star, 2019-02-13 (24 folders each 1file)/GRE[F90TR1024]_0009/
- DICOM files for T1,T2,T2star, 2019-02-13 (24 folders each 1file)/GRE[F90TR1024]_0009/2019-02-13.MR.LEESK_SYSTEM_TEST.0009.0001.2019.02.13.15.11.43.56220.1185917633.IMA
- DICOM files for T1,T2,T2star, 2019-02-13 (24 folders each 1file)/GRE[F90TR128]_0006/
- DICOM files for T1,T2,T2star, 2019-02-13 (24 folders each 1file)/GRE[F90TR128]_0006/2019-02-13.MR.LEESK_SYSTEM_TEST.0006.0001.2019.02.13.15.07.46.694701.1185905339.IMA
- DICOM files for T1,T2,T2star, 2019-02-13 (24 folders each 1file)/GRE[F90TR16]_0002/
- DICOM files for T1,T2,T2star, 2019-02-13 (24 folders each 1file)/GRE[F90TR16]_0002/2019-02-13.MR.LEESK_SYSTEM_TEST.0002.0001.2019.02.13.15.06.09.859162.1185889971.IMA
- DICOM files for T1,T2,T2star, 2019-02-13 (24 folders each 1file)/GRE[F90TR256]_0007/
- DICOM files for T1,T2,T2star, 2019-02-13 (24 folders each 1file)/GRE[F90TR256]_0007/2019-02-13.MR.LEESK_SYSTEM_TEST.0007.0001.2019.02.13.15.08.21.944717.1185909437.IMA
- DICOM files for T1,T2,T2star, 2019-02-13 (24 folders each 1file)/GRE[F90TR32]_0004/
- DICOM files for T1,T2,T2star, 2019-02-13 (24 folders each 1file)/GRE[F90TR32]_0004/2019-02-13.MR.LEESK_SYSTEM_TEST.0004.0001.2019.02.13.15.06.41.359964.1185897143.IMA
- DICOM files for T1,T2,T2star, 2019-02-13 (24 folders each 1file)/GRE[F90TR512]_0008/
- DICOM files for T1,T2,T2star, 2019-02-13 (24 folders each 1file)/GRE[F90TR512]_0008/2019-02-13.MR.LEESK_SYSTEM_TEST.0008.0001.2019.02.13.15.09.29.998610.1185914559.IMA
- DICOM files for T1,T2,T2star, 2019-02-13 (24 folders each 1file)/GRE[F90TR64]_0005/
- DICOM files for T1,T2,T2star, 2019-02-13 (24 folders each 1file)/GRE[F90TR64]_0005/2019-02-13.MR.LEESK_SYSTEM_TEST.0005.0001.2019.02.13.15.07.27.205586.1185902265.IMA
- DICOM files for T1,T2,T2star, 2019-02-13 (24 folders each 1file)/GRE_TE12_0017/
- DICOM files for T1,T2,T2star, 2019-02-13 (24 folders each 1file)/GRE_TE12_0017/2019-02-13.MR.LEESK_SYSTEM_TEST.0017.0001.2019.02.13.15.45.13.832230.1185942223.IMA
- DICOM files for T1,T2,T2star, 2019-02-13 (24 folders each 1file)/GRE_TE17_0019/
- DICOM files for T1,T2,T2star, 2019-02-13 (24 folders each 1file)/GRE_TE17_0019/2019-02-13.MR.LEESK_SYSTEM_TEST.0019.0001.2019.02.13.15.49.33.296070.1185946321.IMA
- DICOM files for T1,T2,T2star, 2019-02-13 (24 folders each 1file)/GRE_TE22_0021/
- DICOM files for T1,T2,T2star, 2019-02-13 (24 folders each 1file)/GRE_TE22_0021/2019-02-13.MR.LEESK_SYSTEM_TEST.0021.0001.2019.02.13.15.53.52.603902.1185950419.IMA
- DICOM files for T1,T2,T2star, 2019-02-13 (24 folders each 1file)/GRE_TE27_0023/
- DICOM files for T1,T2,T2star, 2019-02-13 (24 folders each 1file)/GRE_TE27_0023/2019-02-13.MR.LEESK_SYSTEM_TEST.0023.0001.2019.02.13.15.58.12.55742.1185954517.IMA
- DICOM files for T1,T2,T2star, 2019-02-13 (24 folders each 1file)/GRE_TE32_0025/
- DICOM files for T1,T2,T2star, 2019-02-13 (24 folders each 1file)/GRE_TE32_0025/2019-02-13.MR.LEESK_SYSTEM_TEST.0025.0001.2019.02.13.16.02.31.102558.1185958615.IMA
- DICOM files for T1,T2,T2star, 2019-02-13 (24 folders each 1file)/GRE_TE37_0027/
- DICOM files for T1,T2,T2star, 2019-02-13 (24 folders each 1file)/GRE_TE37_0027/2019-02-13.MR.LEESK_SYSTEM_TEST.0027.0001.2019.02.13.16.06.49.935363.1185962713.IMA
- DICOM files for T1,T2,T2star, 2019-02-13 (24 folders each 1file)/GRE_TE42_0029/
- DICOM files for T1,T2,T2star, 2019-02-13 (24 folders each 1file)/GRE_TE42_0029/2019-02-13.MR.LEESK_SYSTEM_TEST.0029.0001.2019.02.13.16.11.09.463207.1185966811.IMA
- DICOM files for T1,T2,T2star, 2019-02-13 (24 folders each 1file)/GRE_TE47_0031/
- DICOM files for T1,T2,T2star, 2019-02-13 (24 folders each 1file)/GRE_TE47_0031/2019-02-13.MR.LEESK_SYSTEM_TEST.0031.0001.2019.02.13.16.15.28.708035.1185970909.IMA
- DICOM files for T1,T2,T2star, 2019-02-13 (24 folders each 1file)/GRE_TE52_0033/
- DICOM files for T1,T2,T2star, 2019-02-13 (24 folders each 1file)/GRE_TE52_0033/2019-02-13.MR.LEESK_SYSTEM_TEST.0033.0001.2019.02.13.16.19.47.771853.1185975007.IMA
- DICOM files for T1,T2,T2star, 2019-02-13 (24 folders each 1file)/GRE_TE57_0035/
- DICOM files for T1,T2,T2star, 2019-02-13 (24 folders each 1file)/GRE_TE57_0035/2019-02-13.MR.LEESK_SYSTEM_TEST.0035.0001.2019.02.13.16.24.07.75684.1185979105.IMA
- DICOM files for T1,T2,T2star, 2019-02-13 (24 folders each 1file)/GRE_TE60(MAX)_0037/
- DICOM files for T1,T2,T2star, 2019-02-13 (24 folders each 1file)/GRE_TE60(MAX)_0037/2019-02-13.MR.LEESK_SYSTEM_TEST.0037.0001.2019.02.13.16.28.26.309511.1185983203.IMA
- DICOM files for T1,T2,T2star, 2019-02-13 (24 folders each 1file)/GRE_TE7_0015/
- DICOM files for T1,T2,T2star, 2019-02-13 (24 folders each 1file)/GRE_TE7_0015/2019-02-13.MR.LEESK_SYSTEM_TEST.0015.0001.2019.02.13.15.40.54.854417.1185938125.IMA
- DICOM files for T1,T2,T2star, 2019-02-13 (24 folders each 1file)/SE_TE120_0013/
- DICOM files for T1,T2,T2star, 2019-02-13 (24 folders each 1file)/SE_TE120_0013/2019-02-13.MR.LEESK_SYSTEM_TEST.0013.0001.2019.02.13.15.32.14.647663.1185931977.IMA
- DICOM files for T1,T2,T2star, 2019-02-13 (24 folders each 1file)/SE_TE15_0010/
- DICOM files for T1,T2,T2star, 2019-02-13 (24 folders each 1file)/SE_TE15_0010/2019-02-13.MR.LEESK_SYSTEM_TEST.0010.0001.2019.02.13.15.19.10.744827.1185922755.IMA
- DICOM files for T1,T2,T2star, 2019-02-13 (24 folders each 1file)/SE_TE240_0014/
- DICOM files for T1,T2,T2star, 2019-02-13 (24 folders each 1file)/SE_TE240_0014/2019-02-13.MR.LEESK_SYSTEM_TEST.0014.0001.2019.02.13.15.36.35.934608.1185935051.IMA
- DICOM files for T1,T2,T2star, 2019-02-13 (24 folders each 1file)/SE_TE30_0011/
- DICOM files for T1,T2,T2star, 2019-02-13 (24 folders each 1file)/SE_TE30_0011/2019-02-13.MR.LEESK_SYSTEM_TEST.0011.0001.2019.02.13.15.23.32.115776.1185925829.IMA
- DICOM files for T1,T2,T2star, 2019-02-13 (24 folders each 1file)/SE_TE60_0012/
- DICOM files for T1,T2,T2star, 2019-02-13 (24 folders each 1file)/SE_TE60_0012/2019-02-13.MR.LEESK_SYSTEM_TEST.0012.0001.2019.02.13.15.27.53.384720.1185928903.IMA
- readme.docx
