# Supplementary material for: Fabrication of a spherical inclusion phantom for validation of magnetic resonance-based magnetic susceptibility imaging
Source: PLoS One. 2019 Aug 5;14(8):e0220639. doi: 10.1371/journal.pone.0220639 (PMC6681938; doi:10.1371/journal.pone.0220639)
Supplement: S3 File — (XLSX) [file pone.0220639.s005.xlsx]

## Sheet: Sheet1
			Based on the first (2019-02-13) relaxation measurement
																r1 and uncertainty
			cc	mM	ms	ms	ms	1/s	1/s	1/s	1/s/mM	1/s/mM	1/s/mM		slope	6.06299	1.98316	intercept
			MION	Fe molarity	T1	T2	T2*	R1	R2	R2*	r1	r2	r2*		stderr of slope	0.204831	0.0189826	stderr of intercept
			0.02	0.0429	446.79	100.34	98.58	2.23819	9.96612	10.144	6.06	142.1	139.2		R2	0.99886	0.012427	stdev of yerr
			0.04	0.0858	397.85	58.48	57.65	2.51351	17.0999	17.3461					Fisher F	876.161	1	dof
			0.06	0.1287	362.53	45.13	45.28	2.75839	22.1582	22.0848					SSR	0.135306	0.000154431	SSE
																r2 and uncertainty
															slope	142.099	4.21597	intercept
															stderr of slope	13.9654	1.29424	stderr of intercept
															R2	0.990434	0.847279	stdev of yerr
															Fisher F	103.532	1	dof
															SSR	74.3236	0.717882	SSE
																r2* and uncertainty
															slope	139.17	4.58421	intercept
															stderr of slope	16.5753	1.53611	stderr of intercept
															R2	0.986013	1.00562	stdev of yerr
															Fisher F	70.4962	1	dof
															SSR	71.2909	1.01127	SSE
