# Supplementary material for: Fabrication of a spherical inclusion phantom for validation of magnetic resonance-based magnetic susceptibility imaging
Source: PLoS One. 2019 Aug 5;14(8):e0220639. doi: 10.1371/journal.pone.0220639 (PMC6681938; doi:10.1371/journal.pone.0220639)
Supplement: S5 File — (XLSX) [file pone.0220639.s007.xlsx]

## Sheet: Sheet1
	Comparison of relaxation rates of the same phantom measured 64 days apart
		2019-02-13			2019-04-18			% change
		Inclusion 1*	Inclusion 2	Inclusion 3	Inclusion 1	Inclusion 2	Inclusion 3	Inclusion 1	Inclusion 2	Inclusion 3
	T1 [ms]	446.8	397.9	362.5	441.4	392.5	360.7
	T2 [ms]	100.3	58.5	45.1	99.9	59.6	45.3
	T2* [ms]	98.6	57.7	45.3	97.9	58.9	45.9
	R1 [1/s]	2.23814	2.51319	2.75862	2.26552	2.54777	2.77239	1.22338	1.3758	0.49903
	R2 [1/s]	9.97009	17.094	22.1729	10.01	16.7785	22.0751	0.4004	-1.84564	-0.441501
	R2* [1/s]	10.142	17.331	22.0751	10.2145	16.9779	21.7865	0.715015	-2.03735	-1.30719
	*Inclusion 1~3 are in the order of increasing iron concentraion.
	Grey section is the same as in Table 3
	Month	Days
	Feb	15
	March	31
	April	18
	Sum	64
