# Supplementary material for: Fabrication of a spherical inclusion phantom for validation of magnetic resonance-based magnetic susceptibility imaging
Source: PLoS One. 2019 Aug 5;14(8):e0220639. doi: 10.1371/journal.pone.0220639 (PMC6681938; doi:10.1371/journal.pone.0220639)
Supplement: S6 File — (XLSX) [file pone.0220639.s008.xlsx]

## Sheet: Sheet1
	Comparison of QSM results					Linear fitting results				MEDI regularization parameter dependence
	ROI = Inclusion sphere
	ROI	Molar density	Susceptibility*				Susceptibility per 1 mM (Fe)			ROI	lambda in MEDI
			STISuite	MEDI			STISuite	MEDI			500	1000 (default)	2000
		mM (Fe)	ppm			ppm/mM	0.758	2.273		1	0.094	0.0921	0.086
	1	0.043	0.0998	0.0921		relative to Gd*	2.17816	6.53161		2	0.214	0.2114	0.202
	2	0.086	0.1189	0.2114		*Gd(III): 0.348 ppm/mM (at 11.4 degC)				3	0.286	0.2876	0.279
	3	0.129	0.165	0.2876		[Ref: Chu et al., Magn Res Med 13:239-262, 1990 (Eq. 14 and p.257)]
	*At temperature 11.4 ± 3 degC
