# Supplementary material for: Fabrication of a spherical inclusion phantom for validation of magnetic resonance-based magnetic susceptibility imaging
Source: PLoS One. 2019 Aug 5;14(8):e0220639. doi: 10.1371/journal.pone.0220639 (PMC6681938; doi:10.1371/journal.pone.0220639)
Supplement: S7 File — (XLSX) [file pone.0220639.s009.xlsx]

## Sheet: scanroom_data
Time			Sweep #	Chan 101 (C)
05/17/2019 19:38:08:747			1	8.305
05/17/2019 19:39:08:744			2	8.385
05/17/2019 19:40:08:760			3	8.548
05/17/2019 19:41:08:756			4	8.676
05/17/2019 19:42:08:754			5	8.736
05/17/2019 19:43:08:772			6	8.852
05/17/2019 19:44:08:733			7	8.976
05/17/2019 19:45:08:751			8	9.203
05/17/2019 19:46:08:771			9	9.248
05/17/2019 19:47:08:733			10	9.362
05/17/2019 19:48:08:736			11	9.493
05/17/2019 19:49:08:748			12	9.604
05/17/2019 19:50:08:774			13	9.709
05/17/2019 19:51:08:741			14	9.886
05/17/2019 19:52:08:749			15	9.989
05/17/2019 19:53:08:764			16	10.013
05/17/2019 19:54:08:742			17	10.157
05/17/2019 19:55:08:731			18	10.27
05/17/2019 19:56:08:764			19	10.394
05/17/2019 19:57:08:743			20	10.465
05/17/2019 19:58:08:773			21	10.554
05/17/2019 19:59:08:752			22	10.683
05/17/2019 20:00:08:731			23	10.797
05/17/2019 20:01:08:761			24	10.796
05/17/2019 20:02:08:739			25	10.937
05/17/2019 20:03:08:769			26	11.059
05/17/2019 20:04:08:747			27	11.171
05/17/2019 20:05:08:731			28	11.186
05/17/2019 20:06:08:763			29	11.238
05/17/2019 20:07:08:741			30	11.32
05/17/2019 20:08:08:771			31	11.496
05/17/2019 20:09:08:751			32	11.51
05/17/2019 20:10:08:731			33	11.562
05/17/2019 20:11:08:759			34	11.656
05/17/2019 20:12:08:737			35	11.783
05/17/2019 20:13:08:767			36	11.77
05/17/2019 20:14:08:746			37	11.889
05/17/2019 20:15:08:731			38	11.975
05/17/2019 20:16:08:755			39	12.002
05/17/2019 20:17:08:740			40	12.083
05/17/2019 20:18:08:753			41	12.131
05/17/2019 20:19:08:772			42	12.157
05/17/2019 20:20:08:735			43	12.299
05/17/2019 20:21:08:741			44	12.282
05/17/2019 20:22:08:731			45	12.412
05/17/2019 20:23:08:766			46	12.477
05/17/2019 20:24:08:758			47	12.455
05/17/2019 20:25:08:731			48	12.639
05/17/2019 20:26:08:768			49	12.578
05/17/2019 20:27:08:735			50	12.716
05/17/2019 20:28:08:761			51	12.692
05/17/2019 20:29:08:731			52	12.816
05/17/2019 20:30:08:757			53	12.822
05/17/2019 20:31:08:731			54	12.891
05/17/2019 20:32:08:762			55	12.916
05/17/2019 20:33:08:735			56	13.004
05/17/2019 20:34:08:761			57	13.034
05/17/2019 20:35:08:741			58	13.112
05/17/2019 20:36:08:752			59	13.15
05/17/2019 20:37:08:764			60	13.116
05/17/2019 20:38:08:738			61	13.251
05/17/2019 20:39:08:762			62	13.281
05/17/2019 20:40:08:738			63	13.341
05/17/2019 20:41:08:774			64	13.384
05/17/2019 20:42:08:775			65	13.413
05/17/2019 20:43:08:767			66	13.492
05/17/2019 20:44:08:774			67	13.5
05/17/2019 20:45:08:731			68	13.593
05/17/2019 20:46:08:764			69	13.628
05/17/2019 20:47:08:742			70	13.581
05/17/2019 20:48:08:770			71	13.736
05/17/2019 20:49:08:750			72	13.741
05/17/2019 20:50:08:731			73	13.712
05/17/2019 20:51:08:761			74	13.875
05/17/2019 20:52:08:739			75	13.872
05/17/2019 20:53:08:769			76	13.848
05/17/2019 20:54:08:747			77	13.87
05/17/2019 20:55:08:731			78	14.041
05/17/2019 20:56:08:763			79	14
05/17/2019 20:57:08:742			80	14.011
05/17/2019 20:58:08:770			81	14.107
05/17/2019 20:59:08:750			82	14.179
05/17/2019 21:00:08:731			83	14.129
05/17/2019 21:01:08:760			84	14.172
05/17/2019 21:02:08:738			85	14.211
05/17/2019 21:03:08:768			86	14.33
05/17/2019 21:04:08:747			87	14.293
05/17/2019 21:05:08:731			88	14.313
05/17/2019 21:06:08:762			89	14.331
05/17/2019 21:07:08:741			90	14.496
05/17/2019 21:08:08:771			91	14.442
05/17/2019 21:09:08:751			92	14.451
05/17/2019 21:10:08:731			93	14.486
